# Supplementary material for: The lncRNA PVT1 Contributes to the Cervical Cancer Phenotype and Associates with Poor Patient Prognosis
Source: PLoS One. 2016 May 27;11(5):e0156274. doi: 10.1371/journal.pone.0156274 (PMC4883781; doi:10.1371/journal.pone.0156274)
Supplement: S1 Table — * denotes primer set used throughout the manuscript. (XLSX) [file pone.0156274.s006.xlsx]

## Sheet: S1 Table
PVT1 Primers	Sequence	Avg % Knockdown PVT1-specific siRNA	Avg % Knockdown PVT1-specific LNA
PVT1 (Exon 1-2) F	ACGAGCTGCGAGCAAAGAT	25	25
PVT1 (Exon 1-2) R	CGTGTCTCCACAGGTCACAG
*PVT1 (Exon 2-3) F	CCGACTCTTCCTGGTGAAGC	70	83
*PVT1 (Exon 2-3) R	GTATGGTCAGCTCAAGCCCA
PVT1 (Exon 3-5) F	GGGTGACCTTGGCACATACA	74	95
PVT1 (Exon 3-5) R	GTCCGTCCAGAGTGCTGAAA
PVT1 (Exon 7-8) F	GGCTGTCAAAGAGGCCTGAA	52	64
PVT1 (Exon 7-8) R	CCGTTTTCCCACAGTGATGC
PVT1 (Exon 7-9) F	TTTCAGCACTCTGGACGGAC	86	96
PVT1 (Exon 7-9) R	GGGGCAGAGATGAAATCGTAAT
circPVT1 (Exon 2) F	TGCCAACTTCCTTTGGGTCTC	22	93
circPVT1 (Exon 2) R	AGTATCCTGAAATGTGCCGGG
